# Supplementary material for: ﻿Discovery of the males of Lasioglossum (Eickwortia)hienae and L. (E.) alexanderi, with new distributional records for the species (Apoidea, Halictidae)
Source: Zookeys. 2025 Feb 14;1228:53–67. doi: 10.3897/zookeys.1228.136718 (PMC11845980; doi:10.3897/zookeys.1228.136718)
Supplement: XML Treatment for Lasioglossum (Eickwortia) hienae [file zookeys.1228.136718-treatment1.xml]

<!DOCTYPE tp:taxon-treatment
  PUBLIC "-//TaxonX//DTD Taxonomic Treatment Publishing DTD v0 20100105//EN" "tax-treatment-NSO.dtd">
<tp:taxon-treatment xmlns:tp="http://www.plazi.org/taxpub"><tp:treatment-meta><kwd-group><label>Taxon classification</label><kwd>
              <named-content content-type="kingdom">Animalia</named-content>
            </kwd><kwd>
              <named-content content-type="order">Hymenoptera</named-content>
            </kwd><kwd>
              <named-content content-type="family">Halictidae</named-content>
            </kwd></kwd-group><mixed-citation publication-type="journal"><person-group><name><surname>Hinojosa-Díaz</surname><given-names>Ismael A.</given-names></name><name><surname>Martínez Cervantes</surname><given-names>Ana Celeste</given-names></name><name><surname>Gibbs</surname><given-names>Jason</given-names></name></person-group><article-title>﻿Discovery of the males of <tp:taxon-name><tp:taxon-name-part taxon-name-part-type="genus" reg="Lasioglossum">Lasioglossum</tp:taxon-name-part> (<tp:taxon-name-part taxon-name-part-type="subgenus" reg="Eickwortia">Eickwortia</tp:taxon-name-part>)</tp:taxon-name><tp:taxon-name><tp:taxon-name-part taxon-name-part-type="genus" reg="Lasioglossum"/><tp:taxon-name-part taxon-name-part-type="species" reg="hienae">hienae</tp:taxon-name-part></tp:taxon-name> and <tp:taxon-name><tp:taxon-name-part taxon-name-part-type="genus" reg="Lasioglossum">L.</tp:taxon-name-part> (<tp:taxon-name-part taxon-name-part-type="subgenus" reg="Eickwortia">E.</tp:taxon-name-part>) <tp:taxon-name-part taxon-name-part-type="species" reg="alexanderi">alexanderi</tp:taxon-name-part></tp:taxon-name>, with new distributional records for the species (<tp:taxon-name><tp:taxon-name-part taxon-name-part-type="superfamily">Apoidea</tp:taxon-name-part></tp:taxon-name>, <tp:taxon-name><tp:taxon-name-part taxon-name-part-type="family">Halictidae</tp:taxon-name-part></tp:taxon-name>)</article-title><source>Zookeys</source><day>14</day><month>02</month><year>2025</year><volume>1228</volume><fpage>53</fpage><lpage>67</lpage><pub-id pub-id-type="doi">10.3897/zookeys.1228.136718</pub-id></mixed-citation></tp:treatment-meta><tp:nomenclature><label>﻿</label><tp:taxon-name><object-id xmlns:xlink="http://www.w3.org/1999/xlink" content-type="arpha" xlink:type="simple">B8600B34-130B-58BC-AD51-EED4F9133EB1</object-id><tp:taxon-name-part taxon-name-part-type="genus" reg="Lasioglossum">Lasioglossum</tp:taxon-name-part> (<tp:taxon-name-part taxon-name-part-type="subgenus" reg="Eickwortia">Eickwortia</tp:taxon-name-part>) <tp:taxon-name-part taxon-name-part-type="species" reg="hienae">hienae</tp:taxon-name-part></tp:taxon-name><tp:taxon-authority>Gibbs &amp; Dumesh</tp:taxon-authority><xref ref-type="fig" rid="F1">Figs 1–5</xref><xref ref-type="fig" rid="F2">, 6–8</xref><tp:nomenclature-citation-list><tp:nomenclature-citation><tp:taxon-name><tp:taxon-name-part taxon-name-part-type="genus" reg="Lasioglossum">Lasioglossum</tp:taxon-name-part> (<tp:taxon-name-part taxon-name-part-type="subgenus" reg="Eickwortia">Eickwortia</tp:taxon-name-part>) <tp:taxon-name-part taxon-name-part-type="species" reg="hienae">hienae</tp:taxon-name-part></tp:taxon-name><comment><xref ref-type="bibr" rid="B9">Gibbs and Dumesh 2013</xref>: 3 (♀).</comment></tp:nomenclature-citation></tp:nomenclature-citation-list></tp:nomenclature><tp:treatment-sec sec-type="material" id="SECID0EJEAE"><title>Material examined.</title><p>30 specimens (3 ♂♂ previously unknown, 27 ♀♀). Mexico • 1 ♂; Oaxaca, Putla Villa de Guerrero, Entre Asunción Atoyaquillo y Cerro Campana; <named-content xmlns:xlink="http://www.w3.org/1999/xlink" content-type="dwc:verbatimCoordinates" xlink:type="simple"><named-content content-type="geo-json" specific-use="{&#34;type&#34;:&#34;Point&#34;,&#34;coordinates&#34;:[-97.809070,16.710750]}" id="NCID0ESEAE" xlink:type="simple">16.71075°N, 97.80907°W</named-content></named-content>; 1730 m a.s.l.; 07 Nov. 2015; I. Hinojosa/ C. Martínez leg.; Red aérea; OAX165; <named-content xmlns:xlink="http://www.w3.org/1999/xlink" content-type="dwc:institutional_code" xlink:title="Colección Nacional de Insectos, Instituto de Biología, Universidad Nacional Autónoma de México" xlink:href="http://grbio.org/institution/coleccion-nacional-de-insectos-universidad-nacional-autonoma-de-mexico" xlink:type="simple">CNIN</named-content> • 1 ♂; Oaxaca, Pluma Hidalgo, Ranchería San Isidro; <named-content xmlns:xlink="http://www.w3.org/1999/xlink" content-type="dwc:verbatimCoordinates" xlink:type="simple"><named-content content-type="geo-json" specific-use="{&#34;type&#34;:&#34;Point&#34;,&#34;coordinates&#34;:[-96.400830,15.940560]}" id="NCID0ECFAE" xlink:type="simple">15.94056°N, 96.40083°W</named-content></named-content>; 1255 m a.s.l.; 19 Sep. 2007; Omar Ávalos Hernández leg.; ejemplar_id: 1088 catálogo: 31964; OAH -215 [pencil/handwritten]; MUSEO DE ZOOLOGIA HYMENOPTERA 31964; <named-content xmlns:xlink="http://www.w3.org/1999/xlink" content-type="dwc:institutional_code" xlink:title="Colección Himenopterológica, Museo de Zoología “Alfonso L. Herrera”, Facultad de Ciencias, Universidad Nacional Autónoma de México" xlink:href="http://grbio.org/institution/universidad-nacional-aut%C3%B3noma-de-m%C3%A9xico-1" xlink:type="simple">MZFC</named-content> • 1 ♂; Oaxaca, Pluma Hidalgo, Cascada mayor; <named-content xmlns:xlink="http://www.w3.org/1999/xlink" content-type="dwc:verbatimCoordinates" xlink:type="simple"><named-content content-type="geo-json" specific-use="{&#34;type&#34;:&#34;Point&#34;,&#34;coordinates&#34;:[-96.392778,15.919722]}" id="NCID0ESFAE" xlink:type="simple">15°55'11"N, 96°23'34"W</named-content></named-content>; 900 m a.s.l.; 19 Sep. 2007; E. Suaste leg.; ES01; MUSEO DE ZOOLOGIA HYMENOPTERA, 31873; 9–10 am; <named-content xmlns:xlink="http://www.w3.org/1999/xlink" content-type="dwc:institutional_code" xlink:title="Colección Himenopterológica, Museo de Zoología “Alfonso L. Herrera”, Facultad de Ciencias, Universidad Nacional Autónoma de México" xlink:href="http://grbio.org/institution/universidad-nacional-aut%C3%B3noma-de-m%C3%A9xico-1" xlink:type="simple">MZFC</named-content> • 1 ♀; Oaxaca, Putla Villa de Guerrero, Entre Asunción Atoyaquillo y Cerro Campana; <named-content xmlns:xlink="http://www.w3.org/1999/xlink" content-type="dwc:verbatimCoordinates" xlink:type="simple"><named-content content-type="geo-json" specific-use="{&#34;type&#34;:&#34;Point&#34;,&#34;coordinates&#34;:[-97.809070,16.710750]}" id="NCID0ECGAE" xlink:type="simple">16.71075°N, 97.80907°W</named-content></named-content>; 1730 m a.s.l.; 07-Nov-2015; Red aérea; Col. I. Hinojosa, C. Martínez leg.; OAX162; <named-content xmlns:xlink="http://www.w3.org/1999/xlink" content-type="dwc:institutional_code" xlink:title="Colección Nacional de Insectos, Instituto de Biología, Universidad Nacional Autónoma de México" xlink:href="http://grbio.org/institution/coleccion-nacional-de-insectos-universidad-nacional-autonoma-de-mexico" xlink:type="simple">CNIN</named-content> • 1 ♀; Oaxaca, Putla Villa de Guerrero, Entre Asunción Atoyaquillo y Cerro Campana; <named-content xmlns:xlink="http://www.w3.org/1999/xlink" content-type="dwc:verbatimCoordinates" xlink:type="simple"><named-content content-type="geo-json" specific-use="{&#34;type&#34;:&#34;Point&#34;,&#34;coordinates&#34;:[-97.809070,16.710750]}" id="NCID0ESGAE" xlink:type="simple">16.71075°N, 97.80907°W</named-content></named-content>; 1730 m a.s.l.; 07-Nov-2015; Red aérea; Col. I. Hinojosa, C. Martínez leg.; OAX163; <named-content xmlns:xlink="http://www.w3.org/1999/xlink" content-type="dwc:institutional_code" xlink:title="Colección Nacional de Insectos, Instituto de Biología, Universidad Nacional Autónoma de México" xlink:href="http://grbio.org/institution/coleccion-nacional-de-insectos-universidad-nacional-autonoma-de-mexico" xlink:type="simple">CNIN</named-content> • 1 ♀; Oaxaca, Putla Villa de Guerrero, Entre Asunción Atoyaquillo y Cerro Campana; <named-content xmlns:xlink="http://www.w3.org/1999/xlink" content-type="dwc:verbatimCoordinates" xlink:type="simple"><named-content content-type="geo-json" specific-use="{&#34;type&#34;:&#34;Point&#34;,&#34;coordinates&#34;:[-97.809070,16.710750]}" id="NCID0ECHAE" xlink:type="simple">16.71075°N, 97.80907°W</named-content></named-content>; 1730 m a.s.l.; 07-Nov-2015; Red aérea; Col. I. Hinojosa, C. Martínez leg.; OAX164; <named-content xmlns:xlink="http://www.w3.org/1999/xlink" content-type="dwc:institutional_code" xlink:title="Colección Nacional de Insectos, Instituto de Biología, Universidad Nacional Autónoma de México" xlink:href="http://grbio.org/institution/coleccion-nacional-de-insectos-universidad-nacional-autonoma-de-mexico" xlink:type="simple">CNIN</named-content> • 1 ♀; Oaxaca, Pluma Hidalgo, Ranchería San Isidro; <named-content xmlns:xlink="http://www.w3.org/1999/xlink" content-type="dwc:verbatimCoordinates" xlink:type="simple"><named-content content-type="geo-json" specific-use="{&#34;type&#34;:&#34;Point&#34;,&#34;coordinates&#34;:[-96.400830,15.940560]}" id="NCID0ESHAE" xlink:type="simple">15.94056°N, 96.40083°W</named-content></named-content>; 1255 m a.s.l.; 19 Sep. 2007; Omar Ávalos Hernández leg.; ejemplar_id: 1089 catálogo: 31965; OAH -215 [pencil/handwritten]; MUSEO DE ZOOLOGIA HYMENOPTERA 31965; <named-content xmlns:xlink="http://www.w3.org/1999/xlink" content-type="dwc:institutional_code" xlink:title="Colección Himenopterológica, Museo de Zoología “Alfonso L. Herrera”, Facultad de Ciencias, Universidad Nacional Autónoma de México" xlink:href="http://grbio.org/institution/universidad-nacional-aut%C3%B3noma-de-m%C3%A9xico-1" xlink:type="simple">MZFC</named-content> • 1 ♀; Oaxaca, Pluma Hidalgo, Ranchería San Isidro; <named-content xmlns:xlink="http://www.w3.org/1999/xlink" content-type="dwc:verbatimCoordinates" xlink:type="simple"><named-content content-type="geo-json" specific-use="{&#34;type&#34;:&#34;Point&#34;,&#34;coordinates&#34;:[-96.400830,15.940560]}" id="NCID0ECIAE" xlink:type="simple">15.94056°N, 96.40083°W</named-content></named-content>; 19 Sep. 2007; Andrés Ressendiz Flores leg.; ejemplar_id: 1080 catálogo: 31956; AR -03 [pencil/handwritten]; MUSEO DE ZOOLOGIA HYMENOPTERA 31956; <named-content xmlns:xlink="http://www.w3.org/1999/xlink" content-type="dwc:institutional_code" xlink:title="Colección Himenopterológica, Museo de Zoología “Alfonso L. Herrera”, Facultad de Ciencias, Universidad Nacional Autónoma de México" xlink:href="http://grbio.org/institution/universidad-nacional-aut%C3%B3noma-de-m%C3%A9xico-1" xlink:type="simple">MZFC</named-content> • 1 ♀; Oaxaca, Pluma Hidalgo, Ranchería San Isidro; <named-content xmlns:xlink="http://www.w3.org/1999/xlink" content-type="dwc:verbatimCoordinates" xlink:type="simple"><named-content content-type="geo-json" specific-use="{&#34;type&#34;:&#34;Point&#34;,&#34;coordinates&#34;:[-96.400830,15.940560]}" id="NCID0ESIAE" xlink:type="simple">15.94056°N, 96.40083°W</named-content></named-content>; 19 Sep. 2007; Marycarmen Jiménez de Loera leg.; ejemplar_id: 1100 catálogo: 31976; MJ 04 [pencil/handwritten]; MUSEO DE ZOOLOGIA HYMENOPTERA 31976; <named-content xmlns:xlink="http://www.w3.org/1999/xlink" content-type="dwc:institutional_code" xlink:title="Colección Himenopterológica, Museo de Zoología “Alfonso L. Herrera”, Facultad de Ciencias, Universidad Nacional Autónoma de México" xlink:href="http://grbio.org/institution/universidad-nacional-aut%C3%B3noma-de-m%C3%A9xico-1" xlink:type="simple">MZFC</named-content> • 1 ♀; Oaxaca, Pluma Hidalgo, Ranchería San Isidro; <named-content xmlns:xlink="http://www.w3.org/1999/xlink" content-type="dwc:verbatimCoordinates" xlink:type="simple"><named-content content-type="geo-json" specific-use="{&#34;type&#34;:&#34;Point&#34;,&#34;coordinates&#34;:[-96.400830,15.940560]}" id="NCID0ECJAE" xlink:type="simple">15.94056°N, 96.40083°W</named-content></named-content>; 19 Sep. 2007; Marycarmen Jiménez de Loera leg.; ejemplar_id: 1105 catálogo: 31981; MJ 06 [pencil/handwritten]; MUSEO DE ZOOLOGIA HYMENOPTERA 31981; <named-content xmlns:xlink="http://www.w3.org/1999/xlink" content-type="dwc:institutional_code" xlink:title="Colección Himenopterológica, Museo de Zoología “Alfonso L. Herrera”, Facultad de Ciencias, Universidad Nacional Autónoma de México" xlink:href="http://grbio.org/institution/universidad-nacional-aut%C3%B3noma-de-m%C3%A9xico-1" xlink:type="simple">MZFC</named-content> • 1 ♀; Oaxaca, Pluma Hidalgo, Ranchería San Isidro; <named-content xmlns:xlink="http://www.w3.org/1999/xlink" content-type="dwc:verbatimCoordinates" xlink:type="simple"><named-content content-type="geo-json" specific-use="{&#34;type&#34;:&#34;Point&#34;,&#34;coordinates&#34;:[-96.400830,15.940560]}" id="NCID0ESJAE" xlink:type="simple">15.94056°N, 96.40083°W</named-content></named-content>; 19 Sep. 2007; Marycarmen Jiménez de Loera leg.; ejemplar_id: 1108 catálogo: 31984; MJ 06 [pencil/handwritten]; MUSEO DE ZOOLOGIA HYMENOPTERA 31984; <named-content xmlns:xlink="http://www.w3.org/1999/xlink" content-type="dwc:institutional_code" xlink:title="Colección Himenopterológica, Museo de Zoología “Alfonso L. Herrera”, Facultad de Ciencias, Universidad Nacional Autónoma de México" xlink:href="http://grbio.org/institution/universidad-nacional-aut%C3%B3noma-de-m%C3%A9xico-1" xlink:type="simple">MZFC</named-content> • 1 ♀; Oaxaca, Pluma Hidalgo, Ranchería San Isidro; <named-content xmlns:xlink="http://www.w3.org/1999/xlink" content-type="dwc:verbatimCoordinates" xlink:type="simple"><named-content content-type="geo-json" specific-use="{&#34;type&#34;:&#34;Point&#34;,&#34;coordinates&#34;:[-96.400830,15.940560]}" id="NCID0ECKAE" xlink:type="simple">15.94056°N, 96.40083°W</named-content></named-content>; 1255 m a.s.l.; 19 Sep. 2007; Marycarmen Jiménez de Loera leg.; ejemplar_id: 1113 catálogo: 31989; MJ 10 [pencil/handwritten]; MUSEO DE ZOOLOGIA HYMENOPTERA 31989; <named-content xmlns:xlink="http://www.w3.org/1999/xlink" content-type="dwc:institutional_code" xlink:title="Colección Himenopterológica, Museo de Zoología “Alfonso L. Herrera”, Facultad de Ciencias, Universidad Nacional Autónoma de México" xlink:href="http://grbio.org/institution/universidad-nacional-aut%C3%B3noma-de-m%C3%A9xico-1" xlink:type="simple">MZFC</named-content> • 1 ♀; Oaxaca, Pluma Hidalgo, Ranchería San Isidro; <named-content xmlns:xlink="http://www.w3.org/1999/xlink" content-type="dwc:verbatimCoordinates" xlink:type="simple"><named-content content-type="geo-json" specific-use="{&#34;type&#34;:&#34;Point&#34;,&#34;coordinates&#34;:[-96.400830,15.940560]}" id="NCID0ESKAE" xlink:type="simple">15.94056°N, 96.40083°W</named-content></named-content>; 1255 m a.s.l.; 19 Sep. 2007; Marycarmen Jiménez de Loera leg.; ejemplar_id: 1114 catálogo: 31990; MJ 10 [pencil/handwritten]; MUSEO DE ZOOLOGIA HYMENOPTERA 31990; <named-content xmlns:xlink="http://www.w3.org/1999/xlink" content-type="dwc:institutional_code" xlink:title="Colección Himenopterológica, Museo de Zoología “Alfonso L. Herrera”, Facultad de Ciencias, Universidad Nacional Autónoma de México" xlink:href="http://grbio.org/institution/universidad-nacional-aut%C3%B3noma-de-m%C3%A9xico-1" xlink:type="simple">MZFC</named-content> • 1 ♀; Oaxaca, Pluma Hidalgo, La Soledad; <named-content xmlns:xlink="http://www.w3.org/1999/xlink" content-type="dwc:verbatimCoordinates" xlink:type="simple"><named-content content-type="geo-json" specific-use="{&#34;type&#34;:&#34;Point&#34;,&#34;coordinates&#34;:[-96.531667,15.971667]}" id="NCID0ECLAE" xlink:type="simple">15°58'18"N, 96°31'54"W</named-content></named-content>; 1550 m a.s.l.; 21 Sep. 2007; Marycarmen Jiménez de Loera leg.; ejemplar_id: 1119 catálogo: 31995; MJ 15 [pencil/handwritten]; MUSEO DE ZOOLOGIA HYMENOPTERA 31995; 09:30 h; <named-content xmlns:xlink="http://www.w3.org/1999/xlink" content-type="dwc:institutional_code" xlink:title="Colección Himenopterológica, Museo de Zoología “Alfonso L. Herrera”, Facultad de Ciencias, Universidad Nacional Autónoma de México" xlink:href="http://grbio.org/institution/universidad-nacional-aut%C3%B3noma-de-m%C3%A9xico-1" xlink:type="simple">MZFC</named-content> • 1 ♀; Oaxaca, La Soledad; <named-content xmlns:xlink="http://www.w3.org/1999/xlink" content-type="dwc:verbatimCoordinates" xlink:type="simple"><named-content content-type="geo-json" specific-use="{&#34;type&#34;:&#34;Point&#34;,&#34;coordinates&#34;:[-96.531667,15.971667]}" id="NCID0ESLAE" xlink:type="simple">15°58'18"N, 96°31'54"W</named-content></named-content>; 1550 m a.s.l.; 19 Sep. 2007; E. Suaste leg.; ES07; MUSEO DE ZOOLOGIA HYMENOPTERA 32002; 11:30 am-12:30 pm; <named-content xmlns:xlink="http://www.w3.org/1999/xlink" content-type="dwc:institutional_code" xlink:title="Colección Himenopterológica, Museo de Zoología “Alfonso L. Herrera”, Facultad de Ciencias, Universidad Nacional Autónoma de México" xlink:href="http://grbio.org/institution/universidad-nacional-aut%C3%B3noma-de-m%C3%A9xico-1" xlink:type="simple">MZFC</named-content> • 1 ♀; Oaxaca, Rancho San Isidro; <named-content xmlns:xlink="http://www.w3.org/1999/xlink" content-type="dwc:verbatimCoordinates" xlink:type="simple"><named-content content-type="geo-json" specific-use="{&#34;type&#34;:&#34;Point&#34;,&#34;coordinates&#34;:[-96.400830,15.940560]}" id="NCID0ECMAE" xlink:type="simple">15.94056°N, 96.40083°W</named-content></named-content>; 1255 m a.s.l.; 19 Sep. 2007; Y. Ramírez leg.; YR07; MUSEO DE ZOOLOGIA HYMENOPTERA 29804; 13:00–14:00 hrs; <named-content xmlns:xlink="http://www.w3.org/1999/xlink" content-type="dwc:institutional_code" xlink:title="Colección Himenopterológica, Museo de Zoología “Alfonso L. Herrera”, Facultad de Ciencias, Universidad Nacional Autónoma de México" xlink:href="http://grbio.org/institution/universidad-nacional-aut%C3%B3noma-de-m%C3%A9xico-1" xlink:type="simple">MZFC</named-content> • 1 ♀; Oaxaca, La Soledad; <named-content xmlns:xlink="http://www.w3.org/1999/xlink" content-type="dwc:verbatimCoordinates" xlink:type="simple"><named-content content-type="geo-json" specific-use="{&#34;type&#34;:&#34;Point&#34;,&#34;coordinates&#34;:[-96.531667,15.971667]}" id="NCID0ESMAE" xlink:type="simple">15°58'18"N, 96°31'54"W</named-content></named-content>; 1550 m a.s.l.; 21 Sep. 2007; Y. Ramírez leg.; YR10; MUSEO DE ZOOLOGIA HYMENOPTERA 29801; 9:00–10:00 am; <named-content xmlns:xlink="http://www.w3.org/1999/xlink" content-type="dwc:institutional_code" xlink:title="Colección Himenopterológica, Museo de Zoología “Alfonso L. Herrera”, Facultad de Ciencias, Universidad Nacional Autónoma de México" xlink:href="http://grbio.org/institution/universidad-nacional-aut%C3%B3noma-de-m%C3%A9xico-1" xlink:type="simple">MZFC</named-content> • 1 ♀; Oaxaca, La Soledad; <named-content xmlns:xlink="http://www.w3.org/1999/xlink" content-type="dwc:verbatimCoordinates" xlink:type="simple"><named-content content-type="geo-json" specific-use="{&#34;type&#34;:&#34;Point&#34;,&#34;coordinates&#34;:[-96.531667,15.971667]}" id="NCID0ECNAE" xlink:type="simple">15°58'18"N, 96°31'54"W</named-content></named-content>; 1550 m a.s.l.; 21 Sep. 2007; Y. Ramírez leg.; YR10; MUSEO DE ZOOLOGIA HYMENOPTERA 29802; 9:00–10:00 am; <named-content xmlns:xlink="http://www.w3.org/1999/xlink" content-type="dwc:institutional_code" xlink:title="Colección Himenopterológica, Museo de Zoología “Alfonso L. Herrera”, Facultad de Ciencias, Universidad Nacional Autónoma de México" xlink:href="http://grbio.org/institution/universidad-nacional-aut%C3%B3noma-de-m%C3%A9xico-1" xlink:type="simple">MZFC</named-content> • 1 ♀; Oaxaca, La Soledad; <named-content xmlns:xlink="http://www.w3.org/1999/xlink" content-type="dwc:verbatimCoordinates" xlink:type="simple"><named-content content-type="geo-json" specific-use="{&#34;type&#34;:&#34;Point&#34;,&#34;coordinates&#34;:[-96.531667,15.971667]}" id="NCID0ESNAE" xlink:type="simple">15°58'18"N, 96°31'54"W</named-content></named-content>; 1550 m a.s.l.; 21 Sep. 2007; Y. Ramírez leg.; YR10; MUSEO DE ZOOLOGIA HYMENOPTERA 29803; 9:00–10:00 am; <named-content xmlns:xlink="http://www.w3.org/1999/xlink" content-type="dwc:institutional_code" xlink:title="Colección Himenopterológica, Museo de Zoología “Alfonso L. Herrera”, Facultad de Ciencias, Universidad Nacional Autónoma de México" xlink:href="http://grbio.org/institution/universidad-nacional-aut%C3%B3noma-de-m%C3%A9xico-1" xlink:type="simple">MZFC</named-content> • 1 ♀; Oaxaca, La Soledad; <named-content xmlns:xlink="http://www.w3.org/1999/xlink" content-type="dwc:verbatimCoordinates" xlink:type="simple"><named-content content-type="geo-json" specific-use="{&#34;type&#34;:&#34;Point&#34;,&#34;coordinates&#34;:[-96.531667,15.971667]}" id="NCID0ECOAE" xlink:type="simple">15°58'18"N, 96°31'54"W</named-content></named-content>; 1550 m a.s.l.; 21 Sep. 2007; Y. Ramírez leg.; YR11; MUSEO DE ZOOLOGIA HYMENOPTERA 29805; 10:00–11:00 am; <named-content xmlns:xlink="http://www.w3.org/1999/xlink" content-type="dwc:institutional_code" xlink:title="Colección Himenopterológica, Museo de Zoología “Alfonso L. Herrera”, Facultad de Ciencias, Universidad Nacional Autónoma de México" xlink:href="http://grbio.org/institution/universidad-nacional-aut%C3%B3noma-de-m%C3%A9xico-1" xlink:type="simple">MZFC</named-content> • 1 ♀; Oaxaca, La Soledad; <named-content xmlns:xlink="http://www.w3.org/1999/xlink" content-type="dwc:verbatimCoordinates" xlink:type="simple"><named-content content-type="geo-json" specific-use="{&#34;type&#34;:&#34;Point&#34;,&#34;coordinates&#34;:[-96.531667,15.971667]}" id="NCID0ESOAE" xlink:type="simple">15°58'18"N, 96°31'54"W</named-content></named-content>; 1550 m a.s.l.; 21 Sep. 2007; Y. Ramírez leg.; YR11; MUSEO DE ZOOLOGIA HYMENOPTERA 29806; 10:00–11:00 am; <named-content xmlns:xlink="http://www.w3.org/1999/xlink" content-type="dwc:institutional_code" xlink:title="Colección Himenopterológica, Museo de Zoología “Alfonso L. Herrera”, Facultad de Ciencias, Universidad Nacional Autónoma de México" xlink:href="http://grbio.org/institution/universidad-nacional-aut%C3%B3noma-de-m%C3%A9xico-1" xlink:type="simple">MZFC</named-content> • 1 ♀; Oaxaca, La Soledad; <named-content xmlns:xlink="http://www.w3.org/1999/xlink" content-type="dwc:verbatimCoordinates" xlink:type="simple"><named-content content-type="geo-json" specific-use="{&#34;type&#34;:&#34;Point&#34;,&#34;coordinates&#34;:[-96.531667,15.971667]}" id="NCID0ECPAE" xlink:type="simple">15°58'18"N, 96°31'54"W</named-content></named-content>; 1550 m a.s.l.; 19 Sep. 2007; E. Suaste leg.; ES05; MUSEO DE ZOOLOGIA HYMENOPTERA 31814; 9:30–10:30 am; <named-content xmlns:xlink="http://www.w3.org/1999/xlink" content-type="dwc:institutional_code" xlink:title="Colección Himenopterológica, Museo de Zoología “Alfonso L. Herrera”, Facultad de Ciencias, Universidad Nacional Autónoma de México" xlink:href="http://grbio.org/institution/universidad-nacional-aut%C3%B3noma-de-m%C3%A9xico-1" xlink:type="simple">MZFC</named-content> • 1 ♀; Oaxaca, Pluma Hidalgo- Ranchería San Isidro “cafetal”; <named-content xmlns:xlink="http://www.w3.org/1999/xlink" content-type="dwc:verbatimCoordinates" xlink:type="simple"><named-content content-type="geo-json" specific-use="{&#34;type&#34;:&#34;Point&#34;,&#34;coordinates&#34;:[-96.400830,15.940560]}" id="NCID0ESPAE" xlink:type="simple">15.94056°N, 96.40083°W</named-content></named-content>; 1255 m a.s.l.; 19 Sep. 2007; A. Díaz leg.; DIMA03; MUSEO DE ZOOLOGIA HYMENOPTERA 31854; 9:03 am; <named-content xmlns:xlink="http://www.w3.org/1999/xlink" content-type="dwc:institutional_code" xlink:title="Colección Himenopterológica, Museo de Zoología “Alfonso L. Herrera”, Facultad de Ciencias, Universidad Nacional Autónoma de México" xlink:href="http://grbio.org/institution/universidad-nacional-aut%C3%B3noma-de-m%C3%A9xico-1" xlink:type="simple">MZFC</named-content> • 1 ♀; Oaxaca, Pluma Hidalgo, Cascada mayor; <named-content xmlns:xlink="http://www.w3.org/1999/xlink" content-type="dwc:verbatimCoordinates" xlink:type="simple"><named-content content-type="geo-json" specific-use="{&#34;type&#34;:&#34;Point&#34;,&#34;coordinates&#34;:[-96.392778,15.919722]}" id="NCID0ECQAE" xlink:type="simple">15°55'11"N, 96°23'34"W</named-content></named-content>; 900 m a.s.l.; 19 Sep. 2007; E. Suaste leg.; ES01; MUSEO DE ZOOLOGIA HYMENOPTERA, 31868; 9–10 am; <named-content xmlns:xlink="http://www.w3.org/1999/xlink" content-type="dwc:institutional_code" xlink:title="Colección Himenopterológica, Museo de Zoología “Alfonso L. Herrera”, Facultad de Ciencias, Universidad Nacional Autónoma de México" xlink:href="http://grbio.org/institution/universidad-nacional-aut%C3%B3noma-de-m%C3%A9xico-1" xlink:type="simple">MZFC</named-content> • 1 ♀; Oaxaca, Pluma Hidalgo, Cascada mayor; <named-content xmlns:xlink="http://www.w3.org/1999/xlink" content-type="dwc:verbatimCoordinates" xlink:type="simple"><named-content content-type="geo-json" specific-use="{&#34;type&#34;:&#34;Point&#34;,&#34;coordinates&#34;:[-96.392778,15.919722]}" id="NCID0ESQAE" xlink:type="simple">15°55'11"N, 96°23'34"W</named-content></named-content>; 900 m a.s.l.; 19 Sep. 2007; E. Suaste leg.; ES01; MUSEO DE ZOOLOGIA HYMENOPTERA, 31870; 9–10 am; <named-content xmlns:xlink="http://www.w3.org/1999/xlink" content-type="dwc:institutional_code" xlink:title="Colección Himenopterológica, Museo de Zoología “Alfonso L. Herrera”, Facultad de Ciencias, Universidad Nacional Autónoma de México" xlink:href="http://grbio.org/institution/universidad-nacional-aut%C3%B3noma-de-m%C3%A9xico-1" xlink:type="simple">MZFC</named-content> • 1 ♀; Oaxaca, Pluma Hidalgo, Cascada mayor; <named-content xmlns:xlink="http://www.w3.org/1999/xlink" content-type="dwc:verbatimCoordinates" xlink:type="simple"><named-content content-type="geo-json" specific-use="{&#34;type&#34;:&#34;Point&#34;,&#34;coordinates&#34;:[-96.392778,15.919722]}" id="NCID0ECRAE" xlink:type="simple">15°55'11"N, 96°23'34"W</named-content></named-content>; 900 m a.s.l.; 19 Sep. 2007; E. Suaste leg.; ES01; MUSEO DE ZOOLOGIA HYMENOPTERA, 31871; 9–10 am; <named-content xmlns:xlink="http://www.w3.org/1999/xlink" content-type="dwc:institutional_code" xlink:title="Colección Himenopterológica, Museo de Zoología “Alfonso L. Herrera”, Facultad de Ciencias, Universidad Nacional Autónoma de México" xlink:href="http://grbio.org/institution/universidad-nacional-aut%C3%B3noma-de-m%C3%A9xico-1" xlink:type="simple">MZFC</named-content> • 1 ♀; Oaxaca, Pluma Hidalgo, Cascada mayor; <named-content xmlns:xlink="http://www.w3.org/1999/xlink" content-type="dwc:verbatimCoordinates" xlink:type="simple"><named-content content-type="geo-json" specific-use="{&#34;type&#34;:&#34;Point&#34;,&#34;coordinates&#34;:[-96.392778,15.919722]}" id="NCID0ESRAE" xlink:type="simple">15°55'11"N, 96°23'34"W</named-content></named-content>; 900 m a.s.l.; 19 Sep. 2007; E. Suaste leg.; ES01; MUSEO DE ZOOLOGIA HYMENOPTERA, 31872; 9–10 am; <named-content xmlns:xlink="http://www.w3.org/1999/xlink" content-type="dwc:institutional_code" xlink:title="Colección Himenopterológica, Museo de Zoología “Alfonso L. Herrera”, Facultad de Ciencias, Universidad Nacional Autónoma de México" xlink:href="http://grbio.org/institution/universidad-nacional-aut%C3%B3noma-de-m%C3%A9xico-1" xlink:type="simple">MZFC</named-content>.• 1 ♀; Colima, Hacienda San Antonio; <named-content xmlns:xlink="http://www.w3.org/1999/xlink" content-type="dwc:verbatimCoordinates" xlink:type="simple"><named-content content-type="geo-json" specific-use="{&#34;type&#34;:&#34;Point&#34;,&#34;coordinates&#34;:[-103.713940,19.451920]}" id="NCID0ECSAE" xlink:type="simple">19.45192°N, 103.71394°W</named-content></named-content>; 1190 m a.s.l.; 26 Oct. 2015; R. Ayala leg.; a15; EBCH • <bold>1</bold> ♀; Colima, Hacienda San Antonio; <named-content xmlns:xlink="http://www.w3.org/1999/xlink" content-type="dwc:verbatimCoordinates" xlink:type="simple"><named-content content-type="geo-json" specific-use="{&#34;type&#34;:&#34;Point&#34;,&#34;coordinates&#34;:[-103.713940,19.451920]}" id="NCID0EMSAE" xlink:type="simple">19.45192°N, 103.71394°W</named-content></named-content>; 1190 m a.s.l.; 26 Oct. 2015; R. Ayala leg.; a16; EBCH • 1 ♀; Colima, Hacienda San Antonio; <named-content xmlns:xlink="http://www.w3.org/1999/xlink" content-type="dwc:verbatimCoordinates" xlink:type="simple"><named-content content-type="geo-json" specific-use="{&#34;type&#34;:&#34;Point&#34;,&#34;coordinates&#34;:[-103.713940,19.451920]}" id="NCID0EUSAE" xlink:type="simple">19.45192°N, 103.71394°W</named-content></named-content>; 1190 m a.s.l.; 26 Oct. 2015; R. Ayala leg.; EBCH.</p><fig id="F1" position="float" orientation="portrait"><object-id xmlns:xlink="http://www.w3.org/1999/xlink" content-type="doi" xlink:type="simple">10.3897/zookeys.1228.136718.figures1-5</object-id><object-id xmlns:xlink="http://www.w3.org/1999/xlink" content-type="arpha" xlink:type="simple">99C75B25-E9CC-5A35-A26F-8F61C7D4FD18</object-id><label>Figures 1–5.</label><caption><p>Male of <tp:taxon-name><tp:taxon-name-part taxon-name-part-type="genus" reg="Lasioglossum">Lasioglossum</tp:taxon-name-part> (<tp:taxon-name-part taxon-name-part-type="subgenus" reg="Eickwortia">Eickwortia</tp:taxon-name-part>) <tp:taxon-name-part taxon-name-part-type="species" reg="hienae">hienae</tp:taxon-name-part></tp:taxon-name><bold>1</bold> lateral habitus <bold>2</bold> face <bold>3</bold> dorsal habitus <bold>4</bold> dorsal view of mesosoma <bold>5</bold> ventral view of metasoma.</p></caption><graphic xmlns:xlink="http://www.w3.org/1999/xlink" xlink:href="zookeys-1228-053_article-136718__-g001.jpg" position="float" orientation="portrait" xlink:type="simple" id="oo_1250837.jpg"><uri content-type="original_file" xlink:type="simple">https://binary.pensoft.net/fig/1250837</uri></graphic></fig><fig id="F2" position="float" orientation="portrait"><object-id xmlns:xlink="http://www.w3.org/1999/xlink" content-type="doi" xlink:type="simple">10.3897/zookeys.1228.136718.figures6-8</object-id><object-id xmlns:xlink="http://www.w3.org/1999/xlink" content-type="arpha" xlink:type="simple">80341F6B-A719-5802-A7B3-9734F21DE234</object-id><label>Figures 6–8.</label><caption><p>Male genitalic capsule of <tp:taxon-name><tp:taxon-name-part taxon-name-part-type="genus" reg="Lasioglossum">Lasioglossum</tp:taxon-name-part> (<tp:taxon-name-part taxon-name-part-type="subgenus" reg="Eickwortia">Eickwortia</tp:taxon-name-part>) <tp:taxon-name-part taxon-name-part-type="species" reg="hienae">hienae</tp:taxon-name-part></tp:taxon-name><bold>6</bold> ventral aspect <bold>7</bold> dorsal aspect <bold>8</bold> lateral aspect.</p></caption><graphic xmlns:xlink="http://www.w3.org/1999/xlink" xlink:href="zookeys-1228-053_article-136718__-g002.jpg" position="float" orientation="portrait" xlink:type="simple" id="oo_1250838.jpg"><uri content-type="original_file" xlink:type="simple">https://binary.pensoft.net/fig/1250838</uri></graphic></fig></tp:treatment-sec><tp:treatment-sec sec-type="diagnosis" id="SECID0E6UAE"><title>Diagnosis.</title><p>Males of <italic><tp:taxon-name><tp:taxon-name-part taxon-name-part-type="genus" reg="Lasioglossum">L.</tp:taxon-name-part><tp:taxon-name-part taxon-name-part-type="species" reg="hienae">hienae</tp:taxon-name-part></tp:taxon-name></italic> resemble male <italic><tp:taxon-name><tp:taxon-name-part taxon-name-part-type="genus" reg="Lasioglossum"/><tp:taxon-name-part taxon-name-part-type="subgenus" reg="Neocorynura">Neocorynura</tp:taxon-name-part></tp:taxon-name></italic> due to the slender T1, but they can be distinguished by the characteristics of the tribe <tp:taxon-name><tp:taxon-name-part taxon-name-part-type="tribe">Halictini</tp:taxon-name-part></tp:taxon-name>, which include the reflexed apex of T7, with a subapical ridge creating a false apex. Male <italic><tp:taxon-name><tp:taxon-name-part taxon-name-part-type="genus" reg="Lasioglossum">L.</tp:taxon-name-part><tp:taxon-name-part taxon-name-part-type="species" reg="hienae">hienae</tp:taxon-name-part></tp:taxon-name></italic> can be recognized by their black integument, yellow clypeal mark, anteriorly infuscate wings, and distinct tomentum on the metanotum, posterior propodeum, and base of T2. There is currently no reliable way to distinguish the males of <italic><tp:taxon-name><tp:taxon-name-part taxon-name-part-type="genus" reg="Lasioglossum">L.</tp:taxon-name-part><tp:taxon-name-part taxon-name-part-type="species" reg="hienae">hienae</tp:taxon-name-part></tp:taxon-name></italic> and <italic><tp:taxon-name><tp:taxon-name-part taxon-name-part-type="genus" reg="Lasioglossum">L.</tp:taxon-name-part><tp:taxon-name-part taxon-name-part-type="species" reg="nycteris">nycteris</tp:taxon-name-part></tp:taxon-name></italic>.</p><p>Both species share unique characters within male <italic><tp:taxon-name><tp:taxon-name-part taxon-name-part-type="subgenus" reg="Lasioglossum">Lasioglossum</tp:taxon-name-part></tp:taxon-name></italic> in the Western Hemisphere: inner metatibial spur short or absent entirely, T1 narrow (distinctly longer than wide), and hind legs long and slender.</p></tp:treatment-sec><tp:treatment-sec sec-type="description" id="SECID0EJXAE"><title>Description.</title><p><bold>Male</bold>: Length 8.39 mm (8.14–8.62 mm).</p><p>Head length 2.03 mm (1.91–2.17 mm). Head width 2.13 mm (2.05–2.19 mm). Intertegular span 1.47 mm (1.39–1.58 mm).</p><p>Forewing length (Total) 6.53 mm (6.34–6.76 mm), forewing length (M-2rm) 2.39 mm (2.28–2.55 mm).</p><p>Maximum metasomal width (T3) 1.64 mm (1.58–1.72 mm).</p><p><bold><italic>Structure</italic>.</bold> Head approximately as long as wide (length/width ratio = 0.95). Gena width at midlength 0.74 × width of contiguous section of compound eye in lateral view. Supraclypeal area weakly protuberant. Clypeus width approximately twice length, width/length ratio = 2.04, projecting approximately 0.65 its length below lower margin of eyes; clypeal protuberance 0.26 mm (0.21–0.32 mm).</p><p>Ocellocular distance 2.60 × lateral ocellar diameter, approximately equal to distance between lateral ocellus and hind margin of vertex, and slightly longer than interocellar distance. Compound eyes convergent below, upper ocular distance 1.30 × lower ocular distance (Fig. <xref ref-type="fig" rid="F1">2</xref>). Hypostomal carinae subparallel, anterior angle acutely rounded (seemingly orthogonal in females). Antennal scape short, barely reaching midway between antennal socket and median ocellus; pedicel wider than long, two-thirds length of flagellomere 1; flagellomere 1 approximately half as long as flagellomere 2. Labrum short without apical process. Mandible simple, reaching opposing clypeal angle (Fig. <xref ref-type="fig" rid="F1">2</xref>). Pronotum maximum width 1.93 mm (1.86–2.03 mm); dorsolateral angle orthogonal as in the female (described as obtuse by <xref ref-type="bibr" rid="B9">Gibbs and Dumesh 2013</xref>); pronotal ridge uninterrupted carina mostly straight but with slight sinuation on lower half; pronotal lobe at most with a round projection (Fig. <xref ref-type="fig" rid="F1">1</xref>).</p><p>Inner metatibial spur absent. Tegula and forewing as in female except veins 1rs-m and 2rs-m not noticeably weak; hamuli arranged 4-1-3. Propodeum as in female. T1 width 0.71 × T2 width (Figs <xref ref-type="fig" rid="F1">3</xref>, <xref ref-type="fig" rid="F1">4</xref>). Hind leg noticeably slender, metafemur about six times as long as wide, metatibia about eight times as long as wide.</p><p><bold><italic>Surface sculpture</italic>.</bold> Face as in female, except frontal areas somewhat more granular (Fig. <xref ref-type="fig" rid="F1">2</xref>). Lower part of gena and subgena striolate on oblique view [described as striolate in female by <xref ref-type="bibr" rid="B9">Gibbs and Dumesh 2013</xref>]. Mesoscutum and mesoscutellum similar to female, slightly more granular (Fig. <xref ref-type="fig" rid="F1">4</xref>). Mesepisternum coarsely granular-imbricate throughout, except shiny anteriorly contiguous to pronotal ventral extension. Metepisternum as in female, but transverse carinulae stronger. Propodeum noticeably striolate on entire basal area (Figs <xref ref-type="fig" rid="F1">3</xref>, <xref ref-type="fig" rid="F1">4</xref>). Terga surface sculpture as in female.</p><p><bold><italic>Color</italic>.</bold> Body blackish brown, as described for the female in the original description, with the following remarks: apical half of clypeus bright yellow (Fig. <xref ref-type="fig" rid="F1">2</xref>), mandible bright yellow on outer surface except edges and basal outer interspace dark brown and apical tooth reddish amber. Posterior surface of entire flagellum and apex of flagellomere 11 amber. Tegula light brown to amber, translucid (Fig. <xref ref-type="fig" rid="F1">4</xref>). Legs proximally dark brown, lighter starting on distal third of femur and continuing on tibia, becoming yellow-amber on basitarsus and remaining tarsomeres, particularly on front and middle legs, pretarsal claws brown on distal half (Fig. <xref ref-type="fig" rid="F1">1</xref>). Forewing membrane hyaline, amber-ish, with green, yellow, and purple highlights; anterior margin infuscate, not as deeply as originally described for female; wing veins and pterostigma brown to amber-brown (Fig. <xref ref-type="fig" rid="F1">1</xref>). Terga blackish brown, with anterior margins (apical impressed areas) slightly reddish and lateral extensions translucid amber (Fig. <xref ref-type="fig" rid="F1">4</xref>); T1 with yellowish integument proximal to propodeum; sterna 1–4 brown to dark-brown with some underlying yellow-brown coloration basally and laterally, sterna 5–6 amber (Figs <xref ref-type="fig" rid="F1">3–5</xref>).</p><p><bold><italic>Pubescence</italic>.</bold> As described for the female, with the following remarks: facial setae longer on frontal, antennal scape and lower gena (1.5–2.5 <abbrev xmlns:xlink="http://www.w3.org/1999/xlink" xlink:title="ocellar diameter" id="ABBRID0EY1AE" xlink:type="simple">OD</abbrev>); tomentum dense on paraocular and supraclypeal areas, less dense but noticeable on upper clypeal section (Fig. <xref ref-type="fig" rid="F1">2</xref>). Mesepisternum and metepisternum with denser, shorter (as compared to female) subappressed setae; lower metepisternal and lateral surface of propodeum tomentose, posterior surface of propodeum densely tomentose. Coxae with long (1.0–1.5 <abbrev xmlns:xlink="http://www.w3.org/1999/xlink" xlink:title="ocellar diameter" id="ABBRID0EA2AE" xlink:type="simple">OD</abbrev>) setae, otherwise legs with short, subappressed setae. T2–T4 with bands as in female; metasomal sterna with long (1.5–2.5 <abbrev xmlns:xlink="http://www.w3.org/1999/xlink" xlink:title="ocellar diameter" id="ABBRID0EE2AE" xlink:type="simple">OD</abbrev>), subappressed setae, appearing simple, arranged in bands coming off gradulus.</p><p><bold><italic>Genitalia</italic>.</bold> Sterna VII–VIII where not dissected. Genital capsule similar to that of <tp:taxon-name><tp:taxon-name-part taxon-name-part-type="genus" reg="Lasioglossum">L.</tp:taxon-name-part> (<tp:taxon-name-part taxon-name-part-type="subgenus" reg="Eickwortia">E.</tp:taxon-name-part>) <tp:taxon-name-part taxon-name-part-type="species" reg="nycteris">nycteris</tp:taxon-name-part></tp:taxon-name>, except as noted; gonobase short; gonocoxite noticeably strigulate, streaks not depicted in original description of <tp:taxon-name><tp:taxon-name-part taxon-name-part-type="genus" reg="Lasioglossum">L.</tp:taxon-name-part> (<tp:taxon-name-part taxon-name-part-type="subgenus" reg="Eickwortia">E.</tp:taxon-name-part>) <tp:taxon-name-part taxon-name-part-type="species" reg="nycteris">nycteris</tp:taxon-name-part></tp:taxon-name>; gonostylus moderately elongate, with two processes, trapezoidal apical process with scattered setae on its inner facing surface (a few long ones) appearing simple as opposed to the branched ones showed for <tp:taxon-name><tp:taxon-name-part taxon-name-part-type="genus" reg="Lasioglossum">L.</tp:taxon-name-part> (<tp:taxon-name-part taxon-name-part-type="subgenus" reg="Eickwortia">E.</tp:taxon-name-part>) <tp:taxon-name-part taxon-name-part-type="species" reg="nycteris">nycteris</tp:taxon-name-part></tp:taxon-name> in drawing by <xref ref-type="bibr" rid="B15">McGinley (1999)</xref>, and retrorse membranous lobe about two-thirds length of gonocoxite, covered with minute moderately dense setae on its outer surface; volsella seemingly with prominent lateral lobe (Figs <xref ref-type="fig" rid="F2">6–8</xref>).</p><p><bold>New distributional records.</bold> The single female used for the original description of the species by <xref ref-type="bibr" rid="B9">Gibbs and Dumesh (2013)</xref> was collected from the southern slope of the Colima volcano, state of Colima in west-central Mexico. In this study we present specimens, including the three previously unknown males, that expand the distribution of <tp:taxon-name><tp:taxon-name-part taxon-name-part-type="genus" reg="Lasioglossum">L.</tp:taxon-name-part> (<tp:taxon-name-part taxon-name-part-type="subgenus" reg="Eickwortia">E.</tp:taxon-name-part>) <tp:taxon-name-part taxon-name-part-type="species" reg="hienae">hienae</tp:taxon-name-part></tp:taxon-name> east and south within Mexico; all are from localities in the state of Oaxaca with elevations ranging from around 900 to 1730 m (Fig. <xref ref-type="fig" rid="F3">9</xref>).</p><fig id="F3" position="float" orientation="portrait"><object-id xmlns:xlink="http://www.w3.org/1999/xlink" content-type="doi" xlink:type="simple">10.3897/zookeys.1228.136718.figure9</object-id><object-id xmlns:xlink="http://www.w3.org/1999/xlink" content-type="arpha" xlink:type="simple">8ADFC964-BEFD-521A-974B-94B216D7B322</object-id><label>Figure 9.</label><caption><p>Known localities of <tp:taxon-name><tp:taxon-name-part taxon-name-part-type="genus" reg="Lasioglossum">Lasioglossum</tp:taxon-name-part> (<tp:taxon-name-part taxon-name-part-type="subgenus" reg="Eickwortia">Eickwortia</tp:taxon-name-part>) <tp:taxon-name-part taxon-name-part-type="species" reg="hienae">hienae</tp:taxon-name-part></tp:taxon-name> and <tp:taxon-name><tp:taxon-name-part taxon-name-part-type="genus" reg="Lasioglossum">L.</tp:taxon-name-part> (<tp:taxon-name-part taxon-name-part-type="subgenus" reg="Eickwortia">E.</tp:taxon-name-part>) <tp:taxon-name-part taxon-name-part-type="species" reg="alexanderi">alexanderi</tp:taxon-name-part></tp:taxon-name>.</p></caption><graphic xmlns:xlink="http://www.w3.org/1999/xlink" xlink:href="zookeys-1228-053_article-136718__-g003.jpg" position="float" orientation="portrait" xlink:type="simple" id="oo_1250839.jpg"><uri content-type="original_file" xlink:type="simple">https://binary.pensoft.net/fig/1250839</uri></graphic></fig></tp:treatment-sec><ref-list><ref id="B9"><mixed-citation xmlns:xlink="http://www.w3.org/1999/xlink" xlink:type="simple"><person-group><name name-style="western"><surname>Gibbs</surname><given-names>J</given-names></name><name name-style="western"><surname>Dumesh</surname><given-names>S</given-names></name></person-group> (<year>2013</year>) <article-title>A new species, <tp:taxon-name><tp:taxon-name-part taxon-name-part-type="genus">Lasioglossum</tp:taxon-name-part> (<tp:taxon-name-part taxon-name-part-type="subgenus">Eickwortia</tp:taxon-name-part>) <tp:taxon-name-part taxon-name-part-type="species">hienae</tp:taxon-name-part></tp:taxon-name>, from Mexico (<tp:taxon-name><tp:taxon-name-part taxon-name-part-type="superfamily">Apoidea</tp:taxon-name-part></tp:taxon-name>: <tp:taxon-name><tp:taxon-name-part taxon-name-part-type="family">Halictidae</tp:taxon-name-part></tp:taxon-name>).</article-title><source>Journal of Melittology</source><volume>13</volume>: <fpage>1</fpage>–<lpage>11</lpage>. <ext-link xlink:href="10.17161/jom.v0i13.4518" ext-link-type="doi" xlink:type="simple">https://doi.org/10.17161/jom.v0i13.4518</ext-link></mixed-citation></ref><ref id="B15"><mixed-citation xmlns:xlink="http://www.w3.org/1999/xlink" xlink:type="simple"><person-group><name name-style="western"><surname>McGinley</surname><given-names>RJ</given-names></name></person-group> (<year>1999</year>) <article-title><italic><tp:taxon-name><tp:taxon-name-part taxon-name-part-type="genus"/><tp:taxon-name-part taxon-name-part-type="subgenus">Eickwortia</tp:taxon-name-part></tp:taxon-name></italic> (<tp:taxon-name><tp:taxon-name-part taxon-name-part-type="superfamily">Apoidea</tp:taxon-name-part></tp:taxon-name>, <tp:taxon-name><tp:taxon-name-part taxon-name-part-type="family">Halictidae</tp:taxon-name-part></tp:taxon-name>), a new genus of bees from Mesoamerica.</article-title><source>University of Kansas Natural History Museum, Special Publication</source><volume>24</volume>: <fpage>111</fpage>–<lpage>120</lpage>.</mixed-citation></ref></ref-list></tp:taxon-treatment>
