# Supplementary material for: ﻿Discovery of the males of Lasioglossum (Eickwortia)hienae and L. (E.) alexanderi, with new distributional records for the species (Apoidea, Halictidae)
Source: Zookeys. 2025 Feb 14;1228:53–67. doi: 10.3897/zookeys.1228.136718 (PMC11845980; doi:10.3897/zookeys.1228.136718)
Supplement: XML Treatment for Lasioglossum (Eickwortia) nycteris [file zookeys.1228.136718-treatment2.xml]

<!DOCTYPE tp:taxon-treatment
  PUBLIC "-//TaxonX//DTD Taxonomic Treatment Publishing DTD v0 20100105//EN" "tax-treatment-NSO.dtd">
<tp:taxon-treatment xmlns:tp="http://www.plazi.org/taxpub"><tp:treatment-meta><kwd-group><label>Taxon classification</label><kwd>
              <named-content content-type="kingdom">Animalia</named-content>
            </kwd><kwd>
              <named-content content-type="order">Hymenoptera</named-content>
            </kwd><kwd>
              <named-content content-type="family">Halictidae</named-content>
            </kwd></kwd-group><mixed-citation publication-type="journal"><person-group><name><surname>Hinojosa-Díaz</surname><given-names>Ismael A.</given-names></name><name><surname>Martínez Cervantes</surname><given-names>Ana Celeste</given-names></name><name><surname>Gibbs</surname><given-names>Jason</given-names></name></person-group><article-title>﻿Discovery of the males of <tp:taxon-name><tp:taxon-name-part taxon-name-part-type="genus" reg="Lasioglossum">Lasioglossum</tp:taxon-name-part> (<tp:taxon-name-part taxon-name-part-type="subgenus" reg="Eickwortia">Eickwortia</tp:taxon-name-part>)</tp:taxon-name><tp:taxon-name><tp:taxon-name-part taxon-name-part-type="genus" reg="Lasioglossum"/><tp:taxon-name-part taxon-name-part-type="species" reg="hienae">hienae</tp:taxon-name-part></tp:taxon-name> and <tp:taxon-name><tp:taxon-name-part taxon-name-part-type="genus" reg="Lasioglossum">L.</tp:taxon-name-part> (<tp:taxon-name-part taxon-name-part-type="subgenus" reg="Eickwortia">E.</tp:taxon-name-part>) <tp:taxon-name-part taxon-name-part-type="species" reg="alexanderi">alexanderi</tp:taxon-name-part></tp:taxon-name>, with new distributional records for the species (<tp:taxon-name><tp:taxon-name-part taxon-name-part-type="superfamily">Apoidea</tp:taxon-name-part></tp:taxon-name>, <tp:taxon-name><tp:taxon-name-part taxon-name-part-type="family">Halictidae</tp:taxon-name-part></tp:taxon-name>)</article-title><source>Zookeys</source><day>14</day><month>02</month><year>2025</year><volume>1228</volume><fpage>53</fpage><lpage>67</lpage><pub-id pub-id-type="doi">10.3897/zookeys.1228.136718</pub-id></mixed-citation></tp:treatment-meta><tp:nomenclature><label>﻿</label><tp:taxon-name><object-id xmlns:xlink="http://www.w3.org/1999/xlink" content-type="arpha" xlink:type="simple">F06949F4-2161-52E5-A90D-BBD2C92D2348</object-id><tp:taxon-name-part taxon-name-part-type="genus" reg="Lasioglossum">Lasioglossum</tp:taxon-name-part> (<tp:taxon-name-part taxon-name-part-type="subgenus" reg="Eickwortia">Eickwortia</tp:taxon-name-part>) <tp:taxon-name-part taxon-name-part-type="species" reg="nycteris">nycteris</tp:taxon-name-part></tp:taxon-name><tp:taxon-authority>(Vachal)</tp:taxon-authority><tp:nomenclature-citation-list><tp:nomenclature-citation><tp:taxon-name>
                <tp:taxon-name-part taxon-name-part-type="genus" reg="Halictus">Halictus</tp:taxon-name-part>
                <tp:taxon-name-part taxon-name-part-type="species" reg="nycteris">nycteris</tp:taxon-name-part>
              </tp:taxon-name><comment>Vachal, 1904: 119 (♀).</comment></tp:nomenclature-citation></tp:nomenclature-citation-list></tp:nomenclature><tp:treatment-sec sec-type="material" id="SECID0EZAAG"><title>Material examined.</title><p>Mexico • 2 ♂♂; Hidalgo; 38 mi. NE Jacala; 10 Jul 1961; 3100′; U. Kans. Mex. Exped. leg.; SEMC; 1 ♂; Hidalgo; 10 kme E Otanga; 10 Nov 1991; 1110 m; R. Ayala leg.; <named-content xmlns:xlink="http://www.w3.org/1999/xlink" content-type="dwc:institutional_code" xlink:title="Colección Nacional de Insectos, Instituto de Biología, Universidad Nacional Autónoma de México" xlink:href="http://grbio.org/institution/coleccion-nacional-de-insectos-universidad-nacional-autonoma-de-mexico" xlink:type="simple">CNIN</named-content>; 1 ♂; Hidalgo; Tenango de Doria, El Dano; <named-content xmlns:xlink="http://www.w3.org/1999/xlink" content-type="dwc:verbatimCoordinates" xlink:type="simple"><named-content content-type="geo-json" specific-use="{&#34;type&#34;:&#34;Point&#34;,&#34;coordinates&#34;:[-98.227000,20.235000]}" id="NCID0EKBAG" xlink:type="simple">20.235, −98.227</named-content></named-content>; 11 Mar 1993; 1680 m; L. Godinez leg.; <named-content xmlns:xlink="http://www.w3.org/1999/xlink" content-type="dwc:institutional_code" xlink:title="Colección Nacional de Insectos, Instituto de Biología, Universidad Nacional Autónoma de México" xlink:href="http://grbio.org/institution/coleccion-nacional-de-insectos-universidad-nacional-autonoma-de-mexico" xlink:type="simple">CNIN</named-content>;</p></tp:treatment-sec></tp:taxon-treatment>
