# Supplementary material for: ﻿Discovery of the males of Lasioglossum (Eickwortia)hienae and L. (E.) alexanderi, with new distributional records for the species (Apoidea, Halictidae)
Source: Zookeys. 2025 Feb 14;1228:53–67. doi: 10.3897/zookeys.1228.136718 (PMC11845980; doi:10.3897/zookeys.1228.136718)
Supplement: XML Treatment for Lasioglossum (Eickwortia) alexanderi [file zookeys.1228.136718-treatment3.xml]

<!DOCTYPE tp:taxon-treatment
  PUBLIC "-//TaxonX//DTD Taxonomic Treatment Publishing DTD v0 20100105//EN" "tax-treatment-NSO.dtd">
<tp:taxon-treatment xmlns:tp="http://www.plazi.org/taxpub"><tp:treatment-meta><kwd-group><label>Taxon classification</label><kwd>
              <named-content content-type="kingdom">Animalia</named-content>
            </kwd><kwd>
              <named-content content-type="order">Hymenoptera</named-content>
            </kwd><kwd>
              <named-content content-type="family">Halictidae</named-content>
            </kwd></kwd-group><mixed-citation publication-type="journal"><person-group><name><surname>Hinojosa-Díaz</surname><given-names>Ismael A.</given-names></name><name><surname>Martínez Cervantes</surname><given-names>Ana Celeste</given-names></name><name><surname>Gibbs</surname><given-names>Jason</given-names></name></person-group><article-title>﻿Discovery of the males of <tp:taxon-name><tp:taxon-name-part taxon-name-part-type="genus" reg="Lasioglossum">Lasioglossum</tp:taxon-name-part> (<tp:taxon-name-part taxon-name-part-type="subgenus" reg="Eickwortia">Eickwortia</tp:taxon-name-part>)</tp:taxon-name><tp:taxon-name><tp:taxon-name-part taxon-name-part-type="genus" reg="Lasioglossum"/><tp:taxon-name-part taxon-name-part-type="species" reg="hienae">hienae</tp:taxon-name-part></tp:taxon-name> and <tp:taxon-name><tp:taxon-name-part taxon-name-part-type="genus" reg="Lasioglossum">L.</tp:taxon-name-part> (<tp:taxon-name-part taxon-name-part-type="subgenus" reg="Eickwortia">E.</tp:taxon-name-part>) <tp:taxon-name-part taxon-name-part-type="species" reg="alexanderi">alexanderi</tp:taxon-name-part></tp:taxon-name>, with new distributional records for the species (<tp:taxon-name><tp:taxon-name-part taxon-name-part-type="superfamily">Apoidea</tp:taxon-name-part></tp:taxon-name>, <tp:taxon-name><tp:taxon-name-part taxon-name-part-type="family">Halictidae</tp:taxon-name-part></tp:taxon-name>)</article-title><source>Zookeys</source><day>14</day><month>02</month><year>2025</year><volume>1228</volume><fpage>53</fpage><lpage>67</lpage><pub-id pub-id-type="doi">10.3897/zookeys.1228.136718</pub-id></mixed-citation></tp:treatment-meta><tp:nomenclature><label>﻿</label><tp:taxon-name><object-id xmlns:xlink="http://www.w3.org/1999/xlink" content-type="arpha" xlink:type="simple">7A866588-07D6-5A03-A3CD-C634F010F5DB</object-id><tp:taxon-name-part taxon-name-part-type="genus" reg="Lasioglossum">Lasioglossum</tp:taxon-name-part> (<tp:taxon-name-part taxon-name-part-type="subgenus" reg="Eickwortia">Eickwortia</tp:taxon-name-part>) <tp:taxon-name-part taxon-name-part-type="species" reg="alexanderi">alexanderi</tp:taxon-name-part></tp:taxon-name><tp:taxon-authority>(McGinley)</tp:taxon-authority><xref ref-type="fig" rid="F4">Figs 10–15</xref><xref ref-type="fig" rid="F5">, 16–18</xref><xref ref-type="fig" rid="F6">, 19–21</xref><tp:nomenclature-citation-list><tp:nomenclature-citation><tp:taxon-name>
                <tp:taxon-name-part taxon-name-part-type="genus" reg="Lasioglossum"/>
                <tp:taxon-name-part taxon-name-part-type="subgenus" reg="Eickwortia">Eickwortia</tp:taxon-name-part>
                <tp:taxon-name-part taxon-name-part-type="species" reg="alexanderi">alexanderi</tp:taxon-name-part>
              </tp:taxon-name><comment><xref ref-type="bibr" rid="B15">McGinley 1999</xref>: 118 (♀).</comment></tp:nomenclature-citation></tp:nomenclature-citation-list></tp:nomenclature><tp:treatment-sec sec-type="material" id="SECID0E6DAG"><title>Material examined.</title><p>10 specimens (2 ♂♂, 8 ♀♀). Costa Rica • 2 ♂♂, 7 ♀♀; Puntarenas, Monteverde, <named-content xmlns:xlink="http://www.w3.org/1999/xlink" content-type="dwc:verbatimCoordinates" xlink:type="simple"><named-content content-type="geo-json" specific-use="{&#34;type&#34;:&#34;Point&#34;,&#34;coordinates&#34;:[-84.802500,10.318100]}" id="NCID0EIEAG" xlink:type="simple">10.3181, −84.8025</named-content></named-content>; 09 Feb2020; T. McMahon leg; on yellow composite;<abbrev xmlns:xlink="http://www.w3.org/1999/xlink" content-type="institution" xlink:title="J.B. Wallis / R.E. Roughley Museum of Entomology" id="ABBRID0ENEAG" xlink:type="simple">WRME</abbrev>; 1 ♀; Puntarenas; Monteverde: 20/24 Jun 1986; W. Hanson | G. Bohart leg.; <abbrev xmlns:xlink="http://www.w3.org/1999/xlink" content-type="institution" xlink:title="Bee Biology and Systematics Laboratory" id="ABBRID0ESEAG" xlink:type="simple">BBSL</abbrev>.</p></tp:treatment-sec><tp:treatment-sec sec-type="diagnosis" id="SECID0EXEAG"><title>Diagnosis.</title><p>The male of <tp:taxon-name><tp:taxon-name-part taxon-name-part-type="genus" reg="Lasioglossum">L.</tp:taxon-name-part> (<tp:taxon-name-part taxon-name-part-type="subgenus" reg="Eickwortia">E.</tp:taxon-name-part>) <tp:taxon-name-part taxon-name-part-type="species" reg="alexanderi">alexanderi</tp:taxon-name-part></tp:taxon-name> is unique among all known Western Hemisphere <italic><tp:taxon-name><tp:taxon-name-part taxon-name-part-type="subgenus" reg="Lasioglossum">Lasioglossum</tp:taxon-name-part></tp:taxon-name></italic> for the thickened apex of the clypeus above the labrum. The broad hind basitarsus is also unlike any <italic><tp:taxon-name><tp:taxon-name-part taxon-name-part-type="subgenus" reg="Lasioglossum">Lasioglossum</tp:taxon-name-part></tp:taxon-name></italic> in the region. The female is entirely brown-black, mandibles bidentate, and wings entirely infuscate. The metapostnotum is crescent-shaped, defined apically by a sharp edge, and covered by subparallel. longitudinal carinulae (Fig. <xref ref-type="fig" rid="F6">21</xref>; <xref ref-type="bibr" rid="B15">McGinley 1999</xref>: fig. 13). An undescribed female collected simultaneously is remarkably similar, but the metapostnotum has a smooth apicolateral area, not sharply defined from the carinulate portion. This undescribed female is notably smaller, with varying levels of golden-green reflections and the apical terga are orange.</p></tp:treatment-sec><tp:treatment-sec sec-type="description" id="SECID0EBGAG"><title>Description.</title><p><bold>Male</bold>:</p><p>Length 8.3–9.2 mm.</p><p>Head length 2.4–2.5 mm. Head width 2.8–2.9 mm. Intertegular span 2.0–2.2 mm.</p><p>Forewing length 7.7–8.3 mm.</p><p>Maximum metasomal width (T3) 2.3–2.35 mm.</p><p><bold><italic>Structure</italic>.</bold> Head wider than long (length/width ratio = 0.85–0.91). Gena width at midlength 1.1–1.2 × width of contiguous section of compound eye in lateral view (Fig. <xref ref-type="fig" rid="F4">10</xref>). Supraclypeal area weakly protuberant. Clypeus width approximately twice length, width/length ratio = 2.2, projecting approximately half its length below lower margin of eyes (Fig. <xref ref-type="fig" rid="F4">11</xref>). Clypeal apex thickened, half-length of labrum (Fig. <xref ref-type="fig" rid="F4">13</xref>). Ocellocular distance 2.5 × lateral ocellar diameter, slightly greater than distance between lateral ocellus and hind margin of vertex, and 1.3 × interocellar distance (Fig. <xref ref-type="fig" rid="F4">12</xref>). Compound eyes convergent below, upper ocular distance 1.4 × lower ocular distance (Fig. <xref ref-type="fig" rid="F1">2</xref>). Hypostomal carinae strong, subparallel; anterior angle rounded. Antennal scape short, not reaching median ocellus; pedicel wider than long, three quarters length of flagellomere 1 (subsequent flagellomeres missing). Labrum short without apical process. Mandible simple, relatively broad at midlength, nearly reaching opposing clypeal angle (Fig. <xref ref-type="fig" rid="F4">13</xref>). Pronotum maximum width 2.7–2.8; dorsolateral angle orthogonal; pronotal ridge strongly angled, interrupted by oblique sulcus; pronotal lobe with anterior carina. Inner metatibial spur ciliate, subequal in size to outer metatibial spur. Tegula ovoid. Forewing veins 1rs-m and 2rs-m not noticeably weak; hamuli arranged 3-1-2.</p><fig id="F4" position="float" orientation="portrait"><object-id xmlns:xlink="http://www.w3.org/1999/xlink" content-type="doi" xlink:type="simple">10.3897/zookeys.1228.136718.figures10-15</object-id><object-id xmlns:xlink="http://www.w3.org/1999/xlink" content-type="arpha" xlink:type="simple">9D1DF38F-8ED0-5340-A107-C03F7990EF3D</object-id><label>Figures 10–15.</label><caption><p>Male of <tp:taxon-name><tp:taxon-name-part taxon-name-part-type="genus" reg="Lasioglossum">Lasioglossum</tp:taxon-name-part> (<tp:taxon-name-part taxon-name-part-type="subgenus" reg="Eickwortia">Eickwortia</tp:taxon-name-part>) <tp:taxon-name-part taxon-name-part-type="species" reg="alexanderi">alexanderi</tp:taxon-name-part></tp:taxon-name><bold>10</bold> lateral habitus <bold>11</bold> face <bold>12</bold> dorsal habitus <bold>13</bold> mandibles and lower section of head <bold>14</bold> anterior surface of mesofemur <bold>15</bold> view of sterna.</p></caption><graphic xmlns:xlink="http://www.w3.org/1999/xlink" xlink:href="zookeys-1228-053_article-136718__-g004.jpg" position="float" orientation="portrait" xlink:type="simple" id="oo_1250840.jpg"><uri content-type="original_file" xlink:type="simple">https://binary.pensoft.net/fig/1250840</uri></graphic></fig><fig id="F5" position="float" orientation="portrait"><object-id xmlns:xlink="http://www.w3.org/1999/xlink" content-type="doi" xlink:type="simple">10.3897/zookeys.1228.136718.figures16-18</object-id><object-id xmlns:xlink="http://www.w3.org/1999/xlink" content-type="arpha" xlink:type="simple">C4A86D8A-E52C-52EF-9C91-DF0EEAFDAD84</object-id><label>Figures 16–18.</label><caption><p>Male genitalic capsule of <tp:taxon-name><tp:taxon-name-part taxon-name-part-type="genus" reg="Lasioglossum">Lasioglossum</tp:taxon-name-part> (<tp:taxon-name-part taxon-name-part-type="subgenus" reg="Eickwortia">Eickwortia</tp:taxon-name-part>) <tp:taxon-name-part taxon-name-part-type="species" reg="alexanderi">alexanderi</tp:taxon-name-part></tp:taxon-name><bold>16</bold> ventral aspect <bold>17</bold> dorsal aspect <bold>18</bold> lateral aspect.</p></caption><graphic xmlns:xlink="http://www.w3.org/1999/xlink" xlink:href="zookeys-1228-053_article-136718__-g005.jpg" position="float" orientation="portrait" xlink:type="simple" id="oo_1250841.jpg"><uri content-type="original_file" xlink:type="simple">https://binary.pensoft.net/fig/1250841</uri></graphic></fig><p><bold><italic>Surface sculpture</italic>.</bold> Face tessellate-granular below antennal sockets, scabriculous above (Fig. <xref ref-type="fig" rid="F4">11</xref>), Gena and subgena striolate in oblique view, outer subgena polished. Mesoscutum and mesoscutellum polished, anteromedial mesoscutum imbricate, becoming striolate anterolaterally (Fig. <xref ref-type="fig" rid="F4">13</xref>). Metapostnotum with dense, regular carinulae, slightly depressed at apex (Fig. <xref ref-type="fig" rid="F4">13</xref>). Mesepisternum transversely striolate on upper half, vertically striolate on anterior lower half, more irregularly sculptured towards mesocoxa. Metepisternum transverse carinulae above, imbricate, irregularly sculptured below.</p><p>Propodeum lateral surfaces similar to lower metepisternum, posterior surface tessellate noticeably.</p><p>Terga polished.</p><p><bold><italic>Color</italic>.</bold> Body blackish brown, with the following remarks: supraclypeal area with dull golden-green reflections, gena hints of green in certain lights, posterior surface of flagellomere 1 dark. Tegula dark brown (Fig. <xref ref-type="fig" rid="F4">12</xref>). Legs dark brown, pretarsal claws reddish brown (Fig. <xref ref-type="fig" rid="F4">15</xref>). Forewing membrane weakly infuscate throughout, with green and purple highlights; wing veins and pterostigma brown (Fig. <xref ref-type="fig" rid="F4">10</xref>). Metapostotum with blue tinge between carinulae. Terga blackish brown, with narrow rims reddish brown and ventrally reflexed portions amber; sterna amber (Fig. <xref ref-type="fig" rid="F4">15</xref>).</p><p><bold><italic>Pubescence</italic>.</bold> Head and mesosoma with erect branched setae (1.5–2.5 <abbrev xmlns:xlink="http://www.w3.org/1999/xlink" xlink:title="ocellar diameter" id="ABBRID0EHLAG" xlink:type="simple">OD</abbrev>); tomentum sparse on clypeus, paraocular and supraclypeal areas (Fig. <xref ref-type="fig" rid="F4">11</xref>). Pronotal collar, lobe and adjacent pre-episternum with tomentum. Meso- and metacoxae and trochanters ventrally with dense velvety setae, extending onto ventral surface of mesofemur (Fig. <xref ref-type="fig" rid="F4">14</xref>), otherwise legs with short subappressed setae. Apical half of pro- and mesotibiae with long setae ventrally, somewhat curved apically becoming straight towards apex. T1 anterior face with erect setae, remaining terga with sparse short setae, except longer on premarginal lines of T5–T6. S1–S4 nearly bare, S5–S6 with long setae.</p><p><bold><italic>Genitalia</italic>.</bold> As in Figs <xref ref-type="fig" rid="F5">16–18</xref>. S7 with slender median process, S8 broadly rounded apically. Gonocoxite dorsally with inner edge subparallel for length approximately equal to gonobase (Fig. <xref ref-type="fig" rid="F5">17</xref>); gonostylus moderately elongate, rounded apically (Fig. <xref ref-type="fig" rid="F5">18</xref>); retrorse lobe present, moderately long, slender, rounded apically (Fig. <xref ref-type="fig" rid="F5">16</xref>); volsella with prominent lateral lobe.</p><fig id="F6" position="float" orientation="portrait"><object-id xmlns:xlink="http://www.w3.org/1999/xlink" content-type="doi" xlink:type="simple">10.3897/zookeys.1228.136718.figures19-21</object-id><object-id xmlns:xlink="http://www.w3.org/1999/xlink" content-type="arpha" xlink:type="simple">79CFC2FD-849A-5011-BEEF-CC5D1DB22C85</object-id><label>Figures 19–21.</label><caption><p>Female of <tp:taxon-name><tp:taxon-name-part taxon-name-part-type="genus" reg="Lasioglossum">Lasioglossum</tp:taxon-name-part> (<tp:taxon-name-part taxon-name-part-type="subgenus" reg="Eickwortia">Eickwortia</tp:taxon-name-part>) <tp:taxon-name-part taxon-name-part-type="species" reg="alexanderi">alexanderi</tp:taxon-name-part></tp:taxon-name><bold>19</bold> lateral habitus <bold>20</bold> face <bold>21</bold> dorsal view of mesosoma.</p></caption><graphic xmlns:xlink="http://www.w3.org/1999/xlink" xlink:href="zookeys-1228-053_article-136718__-g006.jpg" position="float" orientation="portrait" xlink:type="simple" id="oo_1250842.jpg"><uri content-type="original_file" xlink:type="simple">https://binary.pensoft.net/fig/1250842</uri></graphic></fig><sec sec-type="﻿New distributional records" id="SECID0ELNAG"><title>﻿New distributional records</title><p>Although the holotype of <italic><tp:taxon-name><tp:taxon-name-part taxon-name-part-type="genus" reg="Lasioglossum">L.</tp:taxon-name-part><tp:taxon-name-part taxon-name-part-type="species" reg="alexanderi">alexanderi</tp:taxon-name-part></tp:taxon-name></italic> is lost, the description and figures are sufficient to recognize this unique species. At this point a neotype designation is not needed, and there is still hope the holotype may reemerge once more material in the former possession of McGinley is examined. The novelty of the male and co-occurrence with the female supports the association. The undescribed female co-occurring with <italic><tp:taxon-name><tp:taxon-name-part taxon-name-part-type="genus" reg="Lasioglossum">L.</tp:taxon-name-part><tp:taxon-name-part taxon-name-part-type="species" reg="alexanderi">alexanderi</tp:taxon-name-part></tp:taxon-name></italic> is unlikely to be the female based on the similar structure of the male and female metapostnotum, in addition to body color and size. The new collection site is approximately 70 km west of the type locality (Costa Rica; Heredia; 8.7 km N Varablanca).</p></sec></tp:treatment-sec><tp:treatment-sec><!--Section generated to contain objects referenced in tp:taxon-treatment.--><fig id="F1" position="float" orientation="portrait"><object-id xmlns:xlink="http://www.w3.org/1999/xlink" content-type="doi" xlink:type="simple">10.3897/zookeys.1228.136718.figures1-5</object-id><object-id xmlns:xlink="http://www.w3.org/1999/xlink" content-type="arpha" xlink:type="simple">99C75B25-E9CC-5A35-A26F-8F61C7D4FD18</object-id><label>Figures 1–5.</label><caption><p>Male of <tp:taxon-name><tp:taxon-name-part taxon-name-part-type="genus" reg="Lasioglossum">Lasioglossum</tp:taxon-name-part> (<tp:taxon-name-part taxon-name-part-type="subgenus" reg="Eickwortia">Eickwortia</tp:taxon-name-part>) <tp:taxon-name-part taxon-name-part-type="species" reg="hienae">hienae</tp:taxon-name-part></tp:taxon-name><bold>1</bold> lateral habitus <bold>2</bold> face <bold>3</bold> dorsal habitus <bold>4</bold> dorsal view of mesosoma <bold>5</bold> ventral view of metasoma.</p></caption><graphic xmlns:xlink="http://www.w3.org/1999/xlink" xlink:href="zookeys-1228-053_article-136718__-g001.jpg" position="float" orientation="portrait" xlink:type="simple" id="oo_1250837.jpg"><uri content-type="original_file" xlink:type="simple">https://binary.pensoft.net/fig/1250837</uri></graphic></fig></tp:treatment-sec><ref-list><ref id="B15"><mixed-citation xmlns:xlink="http://www.w3.org/1999/xlink" xlink:type="simple"><person-group><name name-style="western"><surname>McGinley</surname><given-names>RJ</given-names></name></person-group> (<year>1999</year>) <article-title><italic><tp:taxon-name><tp:taxon-name-part taxon-name-part-type="genus"/><tp:taxon-name-part taxon-name-part-type="subgenus">Eickwortia</tp:taxon-name-part></tp:taxon-name></italic> (<tp:taxon-name><tp:taxon-name-part taxon-name-part-type="superfamily">Apoidea</tp:taxon-name-part></tp:taxon-name>, <tp:taxon-name><tp:taxon-name-part taxon-name-part-type="family">Halictidae</tp:taxon-name-part></tp:taxon-name>), a new genus of bees from Mesoamerica.</article-title><source>University of Kansas Natural History Museum, Special Publication</source><volume>24</volume>: <fpage>111</fpage>–<lpage>120</lpage>.</mixed-citation></ref></ref-list></tp:taxon-treatment>
